# Supplementary material for: Inhibition of a transcriptional repressor rescues hearing in a splicing factor–deficient mouse
Source: Life Sci Alliance. 2020 Oct 21;3(12):e202000841. doi: 10.26508/lsa.202000841 (PMC7652395; doi:10.26508/lsa.202000841)
Supplement: Supplementary file 4 [file LSA-2020-00841_TableS1.xlsx]

## Sheet: S1 Table
Table S1. Sequence composition of Tg(DnRest).
Description of DNA region	Nucleotide sequence
50 bp Myo7a sequence upstream of Flag-DnRest (left homology arm)	TCCCACAGAGCTGTGTCTGGTCACTCCGGCAGGTGTGCTGACGTAGAAGC
Flag-DnRest	ATGGACTACAAGGACGACGATGACAAGGCTAGCGCTCCAGAAACACCCGTGGCGGAAGACAAATGCAGGAGTTCTAAGGCCAAGCCCTTCCGGTGTAAGCCTTGCCAGTACGAAGCCGAATCTGAAGAGCAGTTTGTGCATCACATCCGGATTCACAGCGCTAAGAAGTTCTTTGTGGAGGAAAGTGCAGAGAAACAGGCCAAAGCCTGGGAGTCGGGGTCGTCTCCGGCCGAAGAGGGCGAGTTCTCCAAAGGCCCCATCCGCTGTGACCGCTGTGGCTACAATACCAACCGGTATGACCACTACATGGCACACCTGAAGCACCACCTGCGAGCTGGCGAGAACGAGCGCATCTACAAGTGCATCATCTGCACGTACACGACGGTCAGCGAGTACCAC…
Poly(A) signal	GATAAACCCGCTGATCAGCCTCGACTGTGCCTTCTAGTTGCCAGCCATCTGTTGTTTGCCCCTCCCCCGTGCCTTCCTTGACCCTGGAAGGTGCCACTCCCACTGTCCTTTCCTAATAAAATGAGGAAATTGCATCGCATTGTCTGAGTAGGTGTCATTCTATTCTGGGGGGTGGGGTGGGGCAGGACAGCAAGGGGGAGGATTGGGAAGACAATAGCAGGCATGCTGGGGATGCGGTGGGCTCTATGGCTTCTGAGGCGGAAAGAACCAG
Kanamycin resistance gene (kanR) inserted into the BAC together with Flag-DnRest	CTGCGATCGCGGCCTGGTGATGATGGCGGGATCGTTGTATATTTCTTGACACCTTTTCGGCATCGCCCTAAAATTCGGCGTCCTCATATTGTGTGAGGACGTTTTATTACGTGTTTACGAAGCAAAAGCTAAAACCAGGAGCTATTTAATGGCAACAGTTAACCAGCTGGTACGCAAACCACGTGCTCGCAAAGTTGCGAAAAGCAACGTGCCTGCGCTGGAAGCATGCCCGCAAAAACGTGGCGTATGTACTCGTGTATATACTACCACTCCTAAAAAACCGAACTCCGCGCTGCGTAAAGTATGCCGTGTTCGTCTGACTAACGGTTTCGAAGTGACTTCCTACATCGGTGGTGAAGGTCACAACCTGCAGGAGCACTCCGTGATCCTGATCCGTGG…
50 bp Myo7a sequence downstream of kanR (right homology arm)	CTCAGAGCTGCAGAGGGCCATGCTGGGTACCTCACATCCCACCCTGCATG
